# Supplementary material for: Identification of the Trace Components in BopuzongJian and Macleaya cordata Extract Using LC-MS Combined with a Screening Method
Source: Molecules. 2021 Jun 24;26(13):3851. doi: 10.3390/molecules26133851 (PMC8270340; doi:10.3390/molecules26133851)
Supplement: Supplementary file 1 [file molecules-26-03851-s001.zip]

Archive with 1 entries (1 files):
- molecules-1239359-supplementary.pdf
